# Supplementary material for: Structural basis of bis-quinolinium ligands binding to quadruplex–duplex hybrids from PIM1 oncogene
Source: Nucleic Acids Res. 2025 Sep 12;53(17):gkaf894. doi: 10.1093/nar/gkaf894 (PMC12445686; doi:10.1093/nar/gkaf894)
Supplement: gkaf894_Supplemental_Files [file gkaf894_supplemental_files.zip]

Archive with 2 entries (2 files):
- NAR-SO7-MS_SI_Rev_master_020825.pdf
- SI-MDmodels150224.zip
